# Supplementary material for: Assessment of Energy and Nutrient Intake and the Intestinal Microbiome (ErNst Study): Protocol and Methods of a Cross-sectional Human Observational Study
Source: JMIR Res Protoc. 2023 Apr 7;12:e42529. doi: 10.2196/42529 (PMC10131588; doi:10.2196/42529)
Supplement: Multimedia Appendix 1 [file resprot_v12i1e42529_app1.xlsx]

## Sheet: Tabelle1
List of primers used for amplification of the V4 region of the prokaryotic 16S-rRNA gene (PCR fwd primer, PCR rev primer) and custom sequencing primers (Read 1 primer, Read 2 primer, Index primer). Primer sequences are full length, including chromosome binding region, spacers, adapeters and an 8 bp index sequence. The index sequence is also presented in the column 'index' for easier identificatio…
V4 - Index Set B/D (16x24=384 combinations)
Type	name	sequence	index	length
PCR fwd primer	V4F-SB501	AATGATACGGCGACCACCGAGATCTACACCTACTATATATGGTAATTGTGTGYCAGCMGCCGCGGTAA	CTACTATA	68
PCR fwd primer	V4F-SB502	AATGATACGGCGACCACCGAGATCTACACCGTTACTATATGGTAATTGTGTGYCAGCMGCCGCGGTAA	CGTTACTA	68
PCR fwd primer	V4F-SB503	AATGATACGGCGACCACCGAGATCTACACAGAGTCACTATGGTAATTGTGTGYCAGCMGCCGCGGTAA	AGAGTCAC	68
PCR fwd primer	V4F-SB504	AATGATACGGCGACCACCGAGATCTACACTACGAGACTATGGTAATTGTGTGYCAGCMGCCGCGGTAA	TACGAGAC	68
PCR fwd primer	V4F-SB505	AATGATACGGCGACCACCGAGATCTACACACGTCTCGTATGGTAATTGTGTGYCAGCMGCCGCGGTAA	ACGTCTCG	68
PCR fwd primer	V4F-SB506	AATGATACGGCGACCACCGAGATCTACACTCGACGAGTATGGTAATTGTGTGYCAGCMGCCGCGGTAA	TCGACGAG	68
PCR fwd primer	V4F-SB507	AATGATACGGCGACCACCGAGATCTACACGATCGTGTTATGGTAATTGTGTGYCAGCMGCCGCGGTAA	GATCGTGT	68
PCR fwd primer	V4F-SB508	AATGATACGGCGACCACCGAGATCTACACGTCAGATATATGGTAATTGTGTGYCAGCMGCCGCGGTAA	GTCAGATA	68
PCR fwd primer	V4F-SD501	AATGATACGGCGACCACCGAGATCTACACAAGCAGCATATGGTAATTGTGTGYCAGCMGCCGCGGTAA	AAGCAGCA	68
PCR fwd primer	V4F-SD502	AATGATACGGCGACCACCGAGATCTACACACGCGTGATATGGTAATTGTGTGYCAGCMGCCGCGGTAA	ACGCGTGA	68
PCR fwd primer	V4F-SD503	AATGATACGGCGACCACCGAGATCTACACCGATCTACTATGGTAATTGTGTGYCAGCMGCCGCGGTAA	CGATCTAC	68
PCR fwd primer	V4F-SD504	AATGATACGGCGACCACCGAGATCTACACTGCGTCACTATGGTAATTGTGTGYCAGCMGCCGCGGTAA	TGCGTCAC	68
PCR fwd primer	V4F-SD505	AATGATACGGCGACCACCGAGATCTACACGTCTAGTGTATGGTAATTGTGTGYCAGCMGCCGCGGTAA	GTCTAGTG	68
PCR fwd primer	V4F-SD506	AATGATACGGCGACCACCGAGATCTACACCTAGTATGTATGGTAATTGTGTGYCAGCMGCCGCGGTAA	CTAGTATG	68
PCR fwd primer	V4F-SD507	AATGATACGGCGACCACCGAGATCTACACGATAGCGTTATGGTAATTGTGTGYCAGCMGCCGCGGTAA	GATAGCGT	68
PCR fwd primer	V4F-SD508	AATGATACGGCGACCACCGAGATCTACACTCTACACTTATGGTAATTGTGTGYCAGCMGCCGCGGTAA	TCTACACT	68
PCR rev primer	V4R-SB701	CAAGCAGAAGACGGCATACGAGATAAGTCGAGAGTCAGTCAGCCGGACTACNVGGGTWTCTAAT	AAGTCGAG	64
PCR rev primer	V4R-SB702	CAAGCAGAAGACGGCATACGAGATATACTTCGAGTCAGTCAGCCGGACTACNVGGGTWTCTAAT	ATACTTCG	64
PCR rev primer	V4R-SB703	CAAGCAGAAGACGGCATACGAGATAGCTGCTAAGTCAGTCAGCCGGACTACNVGGGTWTCTAAT	AGCTGCTA	64
PCR rev primer	V4R-SB704	CAAGCAGAAGACGGCATACGAGATCATAGAGAAGTCAGTCAGCCGGACTACNVGGGTWTCTAAT	CATAGAGA	64
PCR rev primer	V4R-SB705	CAAGCAGAAGACGGCATACGAGATCGTAGATCAGTCAGTCAGCCGGACTACNVGGGTWTCTAAT	CGTAGATC	64
PCR rev primer	V4R-SB706	CAAGCAGAAGACGGCATACGAGATCTCGTTACAGTCAGTCAGCCGGACTACNVGGGTWTCTAAT	CTCGTTAC	64
PCR rev primer	V4R-SB707	CAAGCAGAAGACGGCATACGAGATGCGCACGTAGTCAGTCAGCCGGACTACNVGGGTWTCTAAT	GCGCACGT	64
PCR rev primer	V4R-SB708	CAAGCAGAAGACGGCATACGAGATGGTACTATAGTCAGTCAGCCGGACTACNVGGGTWTCTAAT	GGTACTAT	64
PCR rev primer	V4R-SB709	CAAGCAGAAGACGGCATACGAGATGTATACGCAGTCAGTCAGCCGGACTACNVGGGTWTCTAAT	GTATACGC	64
PCR rev primer	V4R-SB710	CAAGCAGAAGACGGCATACGAGATTACGAGCAAGTCAGTCAGCCGGACTACNVGGGTWTCTAAT	TACGAGCA	64
PCR rev primer	V4R-SB711	CAAGCAGAAGACGGCATACGAGATTCAGCGTTAGTCAGTCAGCCGGACTACNVGGGTWTCTAAT	TCAGCGTT	64
PCR rev primer	V4R-SB712	CAAGCAGAAGACGGCATACGAGATTCGCTACGAGTCAGTCAGCCGGACTACNVGGGTWTCTAAT	TCGCTACG	64
PCR rev primer	V4R-SD701	CAAGCAGAAGACGGCATACGAGATACCTAGTAAGTCAGTCAGCCGGACTACNVGGGTWTCTAAT	ACCTAGTA	64
PCR rev primer	V4R-SD702	CAAGCAGAAGACGGCATACGAGATACGTACGTAGTCAGTCAGCCGGACTACNVGGGTWTCTAAT	ACGTACGT	64
PCR rev primer	V4R-SD703	CAAGCAGAAGACGGCATACGAGATATATCGCGAGTCAGTCAGCCGGACTACNVGGGTWTCTAAT	ATATCGCG	64
PCR rev primer	V4R-SD704	CAAGCAGAAGACGGCATACGAGATCACGATAGAGTCAGTCAGCCGGACTACNVGGGTWTCTAAT	CACGATAG	64
PCR rev primer	V4R-SD705	CAAGCAGAAGACGGCATACGAGATCGTATCGCAGTCAGTCAGCCGGACTACNVGGGTWTCTAAT	CGTATCGC	64
PCR rev primer	V4R-SD706	CAAGCAGAAGACGGCATACGAGATCTGCGACTAGTCAGTCAGCCGGACTACNVGGGTWTCTAAT	CTGCGACT	64
PCR rev primer	V4R-SD707	CAAGCAGAAGACGGCATACGAGATGCTGTAACAGTCAGTCAGCCGGACTACNVGGGTWTCTAAT	GCTGTAAC	64
PCR rev primer	V4R-SD708	CAAGCAGAAGACGGCATACGAGATGGACGTTAAGTCAGTCAGCCGGACTACNVGGGTWTCTAAT	GGACGTTA	64
PCR rev primer	V4R-SD709	CAAGCAGAAGACGGCATACGAGATGGTCGTAGAGTCAGTCAGCCGGACTACNVGGGTWTCTAAT	GGTCGTAG	64
PCR rev primer	V4R-SD710	CAAGCAGAAGACGGCATACGAGATTAAGTCTCAGTCAGTCAGCCGGACTACNVGGGTWTCTAAT	TAAGTCTC	64
PCR rev primer	V4R-SD711	CAAGCAGAAGACGGCATACGAGATTACACAGTAGTCAGTCAGCCGGACTACNVGGGTWTCTAAT	TACACAGT	64
PCR rev primer	V4R-SD712	CAAGCAGAAGACGGCATACGAGATTTGACGCAAGTCAGTCAGCCGGACTACNVGGGTWTCTAAT	TTGACGCA	64
Read 1 primer	V4-R1	TATGGTAATTGTGTGYCAGCMGCCGCGGTAA		31
Read 2 primer	V4-R2	AGTCAGTCAGCCGGACTACNVGGGTWTCTAAT		32
Index primer	V4-Index	ATTAGAWACCCBNGTAGTCCGGCTGACTGACT		32
