# Supplementary material for: Assessment of Energy and Nutrient Intake and the Intestinal Microbiome (ErNst Study): Protocol and Methods of a Cross-sectional Human Observational Study
Source: JMIR Res Protoc. 2023 Apr 7;12:e42529. doi: 10.2196/42529 (PMC10131588; doi:10.2196/42529)
Supplement: Multimedia Appendix 2 [file resprot_v12i1e42529_app2.xlsx]

## Sheet: Supplementary Table 2
Overview of availability of samples and data points per study participant.
			samples and data availability
study ID	age (years)	BMI (kg/m²)	sex	anthropometry (height, weight, body composition determined by BIA)	socioeconomic parameters (marital status, education, net income, etc.)	smoking status	30d FFQ available	stool samples available	urine parameters & 24 h recalls available	24h physical activity data available
ernst0063	36.0712	21.5	male	yes	yes	yes	yes	yes	yes	yes
ernst0254	65.0904	28.6	male	yes	yes	yes	yes	yes	yes	yes
ernst0286	65.0274	28.7	female	yes	yes	yes	yes	yes	yes	no
ernst0344	56.0959	26.3	male	yes	yes	yes	yes	yes	yes	yes
ernst0360	68.6301	23.5	female	yes	yes	yes	yes	yes	yes	yes
ernst0477	53.8164	30.1	male	yes	yes	yes	yes	yes	yes	yes
ernst0561	35.2904	20.2	female	yes	yes	yes	yes	yes	yes	no
ernst0631	21.7644	24.7	male	yes	yes	yes	yes	yes	yes	yes
ernst0811	47.5589	27.5	female	yes	yes	yes	no	no	yes	yes
ernst0822	41.1178	27.9	female	yes	yes	yes	yes	yes	yes	yes
ernst0839	20.7288	19.8	female	yes	yes	yes	yes	yes	yes	no
ernst0910	72.937	28.2	male	yes	yes	yes	yes	yes	yes	yes
ernst1048	45.4219	26.6	male	yes	yes	yes	yes	yes	yes	yes
ernst1087	67.7233	22.3	female	yes	yes	yes	yes	yes	yes	yes
ernst1107	63.2247	24.4	female	yes	yes	yes	yes	yes	yes	yes
ernst1449	40.6082	25.4	male	yes	yes	yes	yes	yes	yes	yes
ernst1514	36.6192	25	male	yes	yes	yes	yes	yes	yes	yes
ernst1537	62.8329	21.8	male	yes	yes	yes	yes	yes	yes	yes
ernst1651	27.537	24	male	yes	yes	yes	yes	yes	yes	yes
ernst1658	58.8356	20.4	female	yes	yes	yes	yes	yes	yes	no
ernst1860	22.7808	23	female	yes	yes	yes	yes	yes	yes	yes
ernst1901	20.7014	19.9	female	yes	yes	yes	yes	yes	yes	no
ernst1908	63.5781	21.5	male	yes	yes	yes	yes	yes	yes	yes
ernst2042	25.6356	25.8	male	yes	yes	yes	yes	yes	yes	no
ernst2138	62.9945	33.1	female	yes	yes	yes	yes	yes	yes	yes
ernst2218	49.6822	23.7	female	yes	yes	yes	yes	yes	yes	yes
ernst2599	67.1973	24.8	female	yes	yes	yes	yes	yes	yes	yes
ernst2652	53.6	20.1	female	yes	yes	yes	yes	yes	yes	yes
ernst2653	35.1041	23.8	female	yes	yes	yes	yes	yes	yes	no
ernst2908	39.6055	24.7	male	yes	yes	yes	yes	yes	yes	yes
ernst2996	62.411	23.4	male	yes	yes	yes	yes	yes	yes	yes
ernst3007	28.7068	21.3	female	yes	yes	yes	yes	yes	yes	no
ernst3271	52.2	24.5536	female	yes	yes	yes	no	no	yes	yes
ernst3344	54.263	23.8	male	yes	yes	yes	yes	yes	yes	yes
ernst3485	63.1452	22.3	female	yes	yes	yes	no	no	yes	no
ernst3708	61.8493	23.5	male	yes	yes	yes	yes	yes	yes	no
ernst3749	53.6082	29	female	yes	yes	yes	yes	yes	yes	no
ernst3854	43.811	20	female	yes	yes	yes	yes	yes	yes	yes
ernst3906	34.4137	24.7	male	yes	yes	yes	yes	yes	yes	yes
ernst4009	23.6	25.9	female	yes	yes	yes	yes	yes	yes	yes
ernst4034	40.663	24	male	yes	yes	yes	yes	yes	yes*	yes
ernst4090	67.9808	22.6	female	yes	yes	yes	no	yes	yes	yes
ernst4107	57.9753	20.4	male	yes	yes	yes	yes	yes	yes	yes
ernst4281	28.9425	22.6	male	yes	yes	yes	yes	yes	yes	no
ernst4307	30.2082	23.3	female	yes	yes	yes	yes	yes	yes	yes
ernst4355	71.3753	20.4	male	yes	yes	yes	yes	yes	yes	yes
ernst4585	56.2301	29.9	male	yes	yes	yes	yes	yes	yes	yes
ernst4692	46.9452	25.6	male	yes	yes	yes	yes	yes	yes	yes
ernst4895	22.8493	23.1	male	yes	yes	yes	yes	yes	yes	yes
ernst4903	23.737	21.7	female	yes	yes	yes	no	yes	no	yes
ernst4911	67.5178	22.8	female	yes	yes	yes	yes	yes	yes	no
ernst4996	45.0603	21.9	female	yes	yes	yes	yes	yes	yes	no
ernst5112	60.0959	25.2	female	yes	yes	yes	yes	yes	yes	yes
ernst5152	79.8603	26.3	male	yes	yes	yes	no	no	no	yes
ernst5166	34.4137	22.2	female	yes	yes	yes	yes	yes	yes	yes
ernst5176	79.4301	30.7	female	yes	yes	yes	yes	yes	yes	yes
ernst5252	67.9041	20.3	female	yes	yes	yes	yes	yes	yes	yes
ernst5328	59.463	30.2	female	yes	yes	yes	yes	yes	yes	yes
ernst5346	53.5973	21.2	male	yes	yes	yes	no	yes	no	yes
ernst5364	44.063	25.2	female	yes	yes	yes	yes	yes	yes	no
ernst5406	64.6027	24.1	female	yes	yes	yes	yes	yes	yes	yes
ernst5477	21.1808	26.2	female	yes	yes	yes	yes	yes	yes*	yes
ernst5511	59.6192	24.6	female	yes	yes	yes	yes	yes	no	no
ernst5581	57.7589	34.1	male	yes	yes	yes	yes	yes	yes	yes
ernst5743	21.8137	27.3	male	yes	yes	yes	yes	yes	yes	yes
ernst5749	23.7507	23.2	female	yes	yes	yes	yes	yes	yes	yes
ernst5902	51.9973	20.5	female	yes	yes	yes	no	no	yes	no
ernst5961	67.0219	27.2	female	yes	yes	yes	yes	yes	yes	yes
ernst6015	29.5808	26.7	male	yes	yes	yes	yes	yes	yes	no
ernst6035	43.1616	26.5	male	yes	yes	yes	yes	yes	yes	yes
ernst6105	69.1397	21.3	male	yes	yes	yes	yes	yes	yes	no
ernst6172	45.1452	21.1	female	yes	yes	yes	yes	yes	yes	no
ernst6248	63.7781	20.5	male	yes	yes	yes	yes	yes	yes	no
ernst6359	56.1014	26.4	male	yes	yes	yes	yes	yes	yes	yes
ernst6361	27.5479	23.4	male	yes	yes	yes	yes	yes	no	yes
ernst6403	34.4658	22.7	female	yes	yes	yes	yes	yes	yes	yes
ernst6488	69.5178	21.2	male	yes	yes	yes	yes	yes	yes	yes
ernst6647	23.5562	22.5	female	yes	yes	yes	yes	yes	yes	yes
ernst6688	30.2849	20.6	female	yes	yes	yes	yes	yes	yes	yes
ernst6716	61.0137	36	female	yes	yes	yes	yes	yes	no	yes
ernst6719	75.4877	22.9	male	yes	yes	yes	no	yes	yes	yes
ernst6773	79.5041	25.1	male	yes	yes	yes	yes	yes	yes	yes
ernst6916	43.4192	23.9	male	yes	yes	yes	yes	yes	yes	yes
ernst7102	68.7699	21.6	female	yes	yes	yes	yes	yes	yes	no
ernst7313	52.7233	18.2	female	yes	yes	yes	yes	yes	yes	yes
ernst7338	59.7123	22.1	male	yes	yes	yes	yes	yes	no	no
ernst7370	51.4877	23	male	yes	yes	yes	yes	yes	yes	yes
ernst7576	59.7699	24.1	female	yes	yes	yes	yes	yes	yes	no
ernst7668	33.8822	24	female	yes	yes	yes	yes	yes	yes	yes
ernst7700	24.5315	18.2	female	yes	yes	yes	yes	yes	yes	yes
ernst7785	74.9068	29.4	male	yes	yes	yes	yes	yes	yes	yes
ernst7818	33.3178	24	male	yes	yes	yes	yes	yes	yes	yes
ernst7935	72.7014	30.9	female	yes	yes	yes	yes	yes	yes	no
ernst7946	39.7699	24.9	male	yes	yes	yes	yes	yes	yes	no
ernst8017	75.2493	23.7	male	yes	yes	yes	yes	yes	yes	yes
ernst8029	35.2438	25.2	male	yes	yes	yes	yes	yes	yes	no
ernst8049	52.3589	22	male	yes	yes	yes	yes	yes	yes	yes
ernst8063	65.0027	26.2	male	yes	yes	yes	yes	yes	yes	yes
ernst8103	56.7397	24.9	female	yes	yes	yes	no	yes	yes	yes
ernst8226	46.7644	19.5	female	yes	yes	yes	yes	yes	yes	yes
ernst8266	77.537	21.2	female	yes	yes	yes	yes	yes	yes	yes
ernst8351	76.8849	30.4	male	yes	yes	yes	yes	yes	yes	yes
ernst8376	21.1808	25.5	male	yes	yes	yes	yes	yes	yes	yes
ernst8502	33.8137	25.6	male	yes	yes	yes	yes	yes	yes	yes
ernst8591	41.126	27	male	yes	yes	yes	yes	yes	yes	yes
ernst8691	58.5507	25.4	male	yes	yes	yes	yes	yes	yes	yes
ernst8766	27.4575	20.5	female	yes	yes	yes	yes	yes	no	yes
ernst8869	36.4959	20.2	female	yes	yes	yes	yes	yes	yes	yes
ernst8876	73.7425	21.5	female	yes	yes	yes	yes	yes	yes	yes
ernst8987	37.3699	18.3	female	yes	yes	yes	yes	yes	yes	yes
ernst9092	74.1151	27.6	female	yes	yes	yes	no	no	yes	yes
ernst9130	78.2548	26	male	yes	yes	yes	yes	yes	yes	yes
ernst9192	66.7726	25.8	female	yes	yes	yes	yes	yes	yes	no
ernst9261	36.7726	47.3	female	yes	yes	yes	yes	yes	yes	yes
ernst9309	75.9973	20.5	male	yes	yes	yes	yes	yes	yes	no
ernst9523	38.411	28.5	male	yes	yes	yes	yes	yes	yes	yes
ernst9987	40.9671	27.9	female	yes	yes	yes	yes	yes	yes	yes
									* urine nitrogen content and osmolality missing
